# Supplementary material for: Effects of acute lying and sleep deprivation on the behavior of lactating dairy cows
Source: PLoS One. 2019 Aug 28;14(8):e0212823. doi: 10.1371/journal.pone.0212823 (PMC6713338; doi:10.1371/journal.pone.0212823)
Supplement: S1 Fig — D 7 is used as the baseline period (Base) and d 1 through 6 illustrate the recovery period when cows were returned to their home sand bedded freestall pen. (XLSX) [file pone.0212823.s001.xlsx]

## Sheet: Sheet1
Lying Bout Duration TRT*day LSM					P< .0001
TRT	day	Estimate	Standard
			Error
Lying	0	0.9809	0.1084		Sleep	0	1.0294	0.1189
Lying	1	0.2547	0.1285		Sleep	1	1.2142	0.1189
Lying	2	1.8332	0.1084		Sleep	2	1.4981	0.1189
Lying	3	1.3686	0.1084		Sleep	3	1.4161	0.1189
Lying	4	1.3435	0.1084		Sleep	4	1.322	0.1189
Lying	5	1.2751	0.1084		Sleep	5	1.2128	0.1189
Lying	6	1.2186	0.1084		Sleep	6	1.203	0.1189
Lying	7	1.2331	0.1084		Sleep	7	1.2721	0.1189
Lying	8	1.2725	0.1084		Sleep	8	1.145	0.1189
