# Supplementary material for: Effects of acute lying and sleep deprivation on the behavior of lactating dairy cows
Source: PLoS One. 2019 Aug 28;14(8):e0212823. doi: 10.1371/journal.pone.0212823 (PMC6713338; doi:10.1371/journal.pone.0212823)
Supplement: S2 Fig — D 7 is used as the baseline period (Base) and d 1 through 6 illustrate the recovery period when cows were returned to their home sand bedded freestall pen. (XLSX) [file pone.0212823.s002.xlsx]

## Sheet: Sheet1
trt*day LSM		p=.0095
trt	day	estimate	se		trt	day	estimate	se
Lying	Base	9.5833	0.7462		Sleep	0	9	0.7462
Lying	Trt	4.1003	0.8943		Sleep	1	7.5833	0.7462
Lying	2	9.6667	0.7462		Sleep	2	9.75	0.7462
Lying	3	10.9167	0.9143		Sleep	3	9.25	0.9143
Lying	4	10.3333	0.7462		Sleep	4	10	0.7462
Lying	5	9.8333	0.7462		Sleep	5	9.6667	0.7462
Lying	6	10.5	0.7462		Sleep	6	9.9167	0.7462
Lying	7	10.4167	0.7462		Sleep	7	9.75	0.7462
